# Supplementary material for: Glucosinolates and Polyphenols of Colored Cauliflower as Chemical Discriminants Based on Cooking Procedures
Source: Foods. 2022 Sep 30;11(19):3041. doi: 10.3390/foods11193041 (PMC9563729; doi:10.3390/foods11193041)
Supplement: Supplementary file 1 [file foods-11-03041-s001.zip]

Archive with 1 entries (1 files):
- foods-1875339-supplementary.pdf
